# Supplementary material for: Adhesive-Free Adhesion between Plasma-Treated Glass-Cloth-Containing Polytetrafluoroethylene (GC–PTFE) and Stainless Steel: Comparison between GC–PTFE and Pure PTFE
Source: Polymers (Basel). 2022 Jan 20;14(3):394. doi: 10.3390/polym14030394 (PMC8838903; doi:10.3390/polym14030394)
Supplement: Supplementary file 1 [file polymers-14-00394-s001.zip]

Archive with 1 entries (1 files):
- polymers-1526207-supplementary.pdf
